# Supplementary material for: Polysaccharides as Green Fuels for the Synthesis of MgO: Characterization and Evaluation of Antimicrobial Activities
Source: Molecules. 2022 Dec 24;28(1):142. doi: 10.3390/molecules28010142 (PMC9822341; doi:10.3390/molecules28010142)
Supplement: Supplementary file 1 [file molecules-28-00142-s001.zip]

Archive with 1 entries (1 files):
- molecules-2045939-SI.pdf
